# Supplementary material for: Hemocompatibility Evaluation of PEGylated Bovine Hemoglobin
Source: Int J Mol Sci. 2026 Jan 27;27(3):1262. doi: 10.3390/ijms27031262 (PMC12898566; doi:10.3390/ijms27031262)
Supplement: Supplementary file 1 [file ijms-27-01262-s001.zip]

Archive with 1 entries (1 files):
- ijms-4064217-supplementary.pdf
